# Supplementary material for: Socceromics: A Systematic Review of Omics Technologies to Optimize Performance and Health in Soccer
Source: Int J Mol Sci. 2026 Jan 12;27(2):749. doi: 10.3390/ijms27020749 (PMC12841393; doi:10.3390/ijms27020749)
Supplement: Supplementary file 1 [file ijms-27-00749-s001.zip]

Archive with 4 entries (4 files):
- Table S2.pdf
- Table S1.pdf
- Table S4.pdf
- Table S3.pdf
